# Supplementary material for: Association of Daily Snow Depth with Emergency Medical Services Response and Survival After Out-of-Hospital Cardiac Arrest: A Prefectural Cohort Study in Northern Japan
Source: J Clin Med. 2026 Jul 17;15(14):5620. doi: 10.3390/jcm15145620 (PMC13412232; doi:10.3390/jcm15145620)
Supplement: Supplementary file 1 [file jcm-15-05620-s001.zip]

Archive with 1 entries (1 files):
- jcm-4417696-supplementary.pdf
